# Supplementary material for: Meta-Analysis of Apolipoprotein E Gene Polymorphism and Susceptibility of Myocardial Infarction
Source: PLoS One. 2014 Aug 11;9(8):e104608. doi: 10.1371/journal.pone.0104608 (PMC4128680; doi:10.1371/journal.pone.0104608)
Supplement: Table S1 — Results of Egger’s and Begger’s test. (XLS) [file pone.0104608.s008.xls]

## Sheet: Sheet1
	Table S1. Results of Egger's and Begger's test.
		p value in		p value in
		Egger's test		Begger's test
	ε2 allele frequency	0.78		0.81
	ε3 allele frequency	0.19		0.78
	ε4 allele frequency	0.07		0.18
